# Supplementary material for: Trends and factors associated with the nutritional status of adolescent girls in Ghana: a secondary analysis of the 2003–2014 Ghana demographic and health survey (GDHS) data
Source: Public Health Nutr. 2021 Sep 6;25(7):1912–27. doi: 10.1017/S1368980021003827 (PMC9991666; doi:10.1017/S1368980021003827)
Supplement: Supplementary file 1 [file S1368980021003827sup001.zip]

Archive with 7 entries (6 files):
- S1368980021003827sup001/
- S1368980021003827sup001/S1368980021003827sup001.docx
- S1368980021003827sup001/S1368980021003827sup002.docx
- S1368980021003827sup001/S1368980021003827sup003.docx
- S1368980021003827sup001/S1368980021003827sup004.docx
- S1368980021003827sup001/S1368980021003827sup005.docx
- S1368980021003827sup001/S1368980021003827sup006.docx
